# Supplementary material for: Detection of Mycobacterium avium subsp. paratuberculosis in Australian Cattle and Sheep by Analysing Volatile Organic Compounds in Faeces
Source: Sensors (Basel). 2024 Nov 21;24(23):7443. doi: 10.3390/s24237443 (PMC11644260; doi:10.3390/s24237443)
Supplement: Supplementary file 1 [file sensors-24-07443-s001.zip]

Archive with 5 entries (4 files):
- sensors-3263594-supplementary/
- sensors-3263594-supplementary/sensors-3263594-supplementary_1.docx
- sensors-3263594-supplementary/sensors-3263594-supplementary_2.docx
- sensors-3263594-supplementary_S1.pdf
- sensors-3263594-supplementary_S2.pdf
